# Supplementary material for: HPV Infections—Classification, Pathogenesis, and Potential New Therapies
Source: Int J Mol Sci. 2024 Jul 11;25(14):7616. doi: 10.3390/ijms25147616 (PMC11277246; doi:10.3390/ijms25147616)
Supplement: Supplementary file 1 [file ijms-25-07616-s001.zip]

Archive with 1 entries (1 files):
- ijms-3028618-supplementary.pdf
